# Supplementary material for: Congenital Diseases of DNA Replication: Clinical Phenotypes and Molecular Mechanisms
Source: Int J Mol Sci. 2021 Jan 18;22(2):911. doi: 10.3390/ijms22020911 (PMC7831139; doi:10.3390/ijms22020911)
Supplement: Supplementary file 1 [file ijms-22-00911-s001.zip]

Archive with 7 entries (6 files):
- Updated Supplementary Tables 011721/
- Updated Supplementary Tables 011721/.DS_Store
- __MACOSX/Updated Supplementary Tables 011721/._.DS_Store
- Updated Supplementary Tables 011721/Supplementary Table S1 final version.xlsx
- __MACOSX/Updated Supplementary Tables 011721/._Supplementary Table S1 final version.xlsx
- Updated Supplementary Tables 011721/Supplementary Table S2 1-17.xlsx
- __MACOSX/Updated Supplementary Tables 011721/._Supplementary Table S2 1-17.xlsx
