# Supplementary material for: Congenital Diseases of DNA Replication: Clinical Phenotypes and Molecular Mechanisms
Source: Int J Mol Sci. 2021 Jan 18;22(2):911. doi: 10.3390/ijms22020911 (PMC7831139; doi:10.3390/ijms22020911)
Supplement: Supplementary file 1 [file ijms-22-00911-s001.zip › Updated Supplementary Tables 011721/Supplementary Table S1 final version.xlsx]

## Sheet: MGS
Table S1. Complete list of mutations in DNA replication genes, corresponding protein change, and relevant Saccharomyces cerevisiae or Xenopus Laveis residues. This table contains all mutations described in case reports and patient studies of the relevant disease and gene. Additionally, frequency of alleles are noted if reported in the original case study. ExAC: Exome Aggregation Consortium; genom…
protein	coding sequence change	protein change	inheritance	homologous amino acid	ref	Frequency in healthy population
GMNN	c.16A>T	p.Lys6X	heterozygous		[71]	ExAC: not reported
	c.35_38delTCAA	p.Ile12LysfsX4	heterozygous		[71]	ExAC: not reported
	c.50A>G	p.Lys17Arg	heterozygous		[71]	ExAC: not reported
CDC45	c.326_329dupTATA	p.Val109fs	compound heterozygous		[77]	GNOMAD and 1000G: <0.001%
	c.1021C>T	p.Arg341Trp				GNOMAD and 1000G: <0.001%
	c.318C>T	splicing defect	compound heterozygous		[69]	"very low or absent from ExAC dataset"
	c.677A>G	p.Asp226Gly				"very low or absent from ExAC dataset"
	c.226A>C	p.Asn76His	compound heterozygous		[69]	"very low or absent from ExAC dataset"
	c.469C>T	p.Arg157Cys				"very low or absent from ExAC dataset"
	c.653+5G>A	splicing defect	compound heterozygous		[69]	"very low or absent from ExAC dataset"
	c.1487C>T	p.Pro496Leu				"very low or absent from ExAC dataset"
	c.1A>C	p.Met1?	compound heterozygous		[69]	"very low or absent from ExAC dataset"
	c.1388C>T	p.Pro463Leu				"very low or absent from ExAC dataset"
	c.1270C>T	p.Arg424X	compound heterozygous		[69]	"very low or absent from ExAC dataset"
	c.1388C>T	p.Pro463Leu				ExAC South Asian allele frequency: 0.000062
	c.791C>A	p.Ser264Tyr	homozygous		[69]	"very low or absent from ExAC dataset"
	c.1660C>T	p.Arg554Trp	homozygous		[69]	"very low or absent from ExAC dataset"
	c.1388C>T	p.Pro463Leu	compound heterozygous		[69]	"very low or absent from ExAC dataset"
	c.1532delC	p.Pro511GlnfsX36				"very low or absent from ExAC dataset"
	c.203A>G	p.Gln68Arg and splicing defect	compound heterozygous		[69]	"very low or absent from ExAC dataset"
	c.333C>T	splicing defect				"very low or absent from ExAC dataset"
	c.464A>G; 961C>A	p.Glu155Gly; Pro321Thr	compound heterozygous		[69]	"very low or absent from ExAC dataset"
	c.1440+14C>T	splicing defect				"very low or absent from ExAC dataset"
	c.893C>T	p.Pro321Thr	compound heterozygous		[69]	"very low or absent from ExAC dataset"
	c.(485+1_486−1)_(630+1_631−1)del	p.Ile115_Glu162del				"very low or absent from ExAC dataset"
Donson	c.631C>T	p.Arg211Cys	homozygous		[76,78]	MAF of 0.1% in 1000 Turkish exomes
	c.494T>C	p.Phe165Ser	compound heterozygous		[76]
	c.607–36G>A	splicing defect
	c.1634C>T	p.Pro545Leu	compound heterozygous		[76]
	c.809A>G	p.Tyr270Cys
	c.670C>T	p.Pro224Ser	compound heterozygous		[76]
	c.809A>G	p.Tyr270Cys
	c.1349A>G	p.Lys450Arg	compound heterozygous		[78]	ExAC MAF and genomAD MAF: 0
	c.346delG	p.Asp116IlefsX62				ExAC MAF and genomAD MAF: 0
	c.683G>T	p.Trp228Leu	heterozygous		[78]	ExAC MAF and genomAD MAF: 0
MCM5	c.1397C>T	p.Thr466Ile	compound heterozygous		[70]
	c.850_851delAG	p.Arg284GlyfsX49
Cdt1	c.196G>A	p.Ala66Thr	compound heterozygous	none	[67,72]
	c.351G>C	p.Gln117His; splicing defect		S. cerevisiae p.His40
	c.1385G>A	p.Arg462Gln	compound heterozygous	S. cerevisiae p. Asp518	[67,72]
	c.351G>C	p.Gln117His; splicing defect		S. cerevisiae p.His40
	c.832G>T	p.Glu278X	compound heterozygous	S. cerevisiae p. Asn159	[72]
	c.1385G>A	p.Arg462Gln		S. cerevisiae p. Asp518
	c.1081C>T	p.Gln361X	compound heterozygous	S. cerevisiae p.Ser398	[72,76]
	c.1357C>T	p.Arg453Trp		S. cerevisiae p. Ala510
	c.1385G>A	p.Arg462Gln	compound heterozygous	S. cerevisiae p. Asp518	[67,72]
	c.1560C>A	p.Tyr520X		S. cerevisiae p. Leu594
	c.1402G>A	p.Glu468Lys	homozygous	S. cerevisiae p. Thr534	[68,72]
Cdc6	c.968C>G	p.Thr323Arg	homozygous	S. cerevisiae p. Lys268	[72,78]	ExAC MAF and genomAD MAF: 0
Orc6	c.2T>C	p.Met1?	compound heterozygous		[72]
	c.449+5G>A	splicing defect
	c.257_258delTT	p.Phe86X	compound heterozygous	S. cerevisiae p. Val47	[67,72]
	c.695A>C	p.Tyr232Ser		S. cerevisiae p. Tyr418
					[75]
	c.602_605delAGAA	p. Lys202ArgfsX1	homozygous	S. cerevisiae p.Lys179	[67,68,72]	not present in dbSNPv.131, 190 European HApMAp CEU, or 314 local Maritime control chromosomes
Orc4	c.521A>G	p.Tyr174Cys	homozygous		[67,68,72]	not present in dbSNPv.131, 190 European HApMAp CEU, or 314 local Maritime control chromosomes
	c.521A>G	p.Tyr174Cys	compound heterozygous		[72-74]	not present in dbSNPv.131, 190 European HApMAp CEU, or 314 local Maritime control chromosomes
	c.874_875insAACA	p.Ala292fsX19
Orc1	c.266T>A	p.Phe89Ser	homozygous		[72,74]
	c.314G>A	p.Arg105Gln	homozygous		[67,72]
	c.314G>A	p.Arg105Gln	compound heterozygous
	c.1482-2A>G	splicing defect			[67,72]
	c.314G>A	p.Arg105Gln	compound heterozygous
	c.1999_2000delGTinsA	p.Val667fsX24			[68,72]
	c.314G>A	p.Arg105Gln	compound heterozygous
	c.1996C>T	p.Arg666Trp			[72,74]
	c.314G>A	p.Arg105Gln	compound heterozygous
	c.2159G>A	p.Arg720Gln			[72,74]
	c.380A>G	p.Glu127Gly	homozygous		[143,146]

## Sheet: NKD
Table S1. Complete list of mutations in DNA replication genes, corresponding protein change, and relevant Saccharomyces cerevisiae or Xenopus Laveis residues. This table contains all mutations described in case reports and patient studies of the relevant disease and gene. Additioinally, frequency of alleles are noted if reported in the original case study. ExAC: Exome Aggregation Consortium; geno…
protein	coding sequecne change	protein change	inheritance	homolog	reference	Frequency in healthy population
MCM4	c.71-1insG	utilizes downstream start site	homozygous		[79-81]	<1% dbSNP
GINS1	c.–60A>G	5′ UTR	compound heterozygous		[83]	MAF <1% in 1000G, HapMap, dbSNP
	c.247C>T	p.Arg83Cys				MAF <1% in 1000G, HapMap, dbSNP
	c.–48C>G	5′ UTR	compound heterozygous		[83]	MAF <1% in 1000G, HapMap, dbSNP
	c.455G>A	p.Cys152Tyr				MAF <1% in 1000G, HapMap, dbSNP
	c.–48C>G	5′ UTR	compound heterozygous		[83]	MAF <1% in 1000G, HapMap, dbSNP
	c.247C>T	p.Arg83Cys				MAF <1% in 1000G, HapMap, dbSNP
MCM10	c.1276C>T	p.Arg426Cys	compound heterozygous	X. Laveis p.Arg418	[84]	Exac: 4.12x10^-5 in heterozygous state with no homozygotes
	c. 1744C>T	p.Arg582X			[84]	ExAC: not reported
	c. 236delG	p.Gly79GlufsX6	compound heterozygous		[85]	genomAD: not reported
	c. 764+5G>A	p.Asp198GlyfsX10				genomAD: 1/232,426

## Sheet: RECQL4
Table S1. Complete list of mutations in DNA replication genes, corresponding protein change, and relevant Saccharomyces cerevisiae or Xenopus Laveis residues. This table contains all mutations described in case reports and patient studies of the relevant disease and gene. Additioinally, frequency of alleles are noted if reported in the original case study. ExAC: Exome Aggregation Consortium; geno…
disease	coding sequence change	protein change	inheritance	reference	Frequency in healthy population
BGS	c.2059-1G>C	splicing defect	compound heterozygous	[114]
	c.2141delAG	p.Glu714AlafsX94
	c.2059-79_3201delinsC	large deletion of helicase domain first amino acid lost A687; likely frameshift	homozygous	[115]
	c.2492_2493delAT	p.His831ArgfsX52	compound het	[116]
	c.2506_2518del13bp	p.Ser836TrpfsX3
	c.1617G>C; c.1573delT	p.S523T; Cys525AlafsX33	compound het	[113]
	c.3061C>T	p.Arg1021Trp
	c.3056-2A>C	splicing defect	homozygous	[112]
	c.2335del22	p.Asp779CysfsX57	homozygous	[112]
	c.496C>T	p.Gln166X	compound het	[112]
	c.3151A>G	p.Ile1051Val
RAPADILINO	c.1390+2delT	p.Ala420_Ala463del	homozygous	[112]	carrier frequency of 1:37 in Finnland
	c.1390+2delT	p.Ala420_Ala463del	compound het	[112]	carrier frequency of 1:37 in Finnland
	c.3271C>T	p.Gln1091X
	c.1390+2delT	p.Ala420_Ala463del	compound het	[112]	carrier frequency of 1:37 in Finnland
	c.3214A>T	p.Arg1072X
	c.1573delT	p.Cys525AlafsX33	compound het	[112]	carrier frequency of 1:37 in Finnland
	c.2091T>G	p.Phe697Leu
	c.1910T>C	p.Phe637Ser	compound het	[112]
	c.2476C>T	p.Arg826X
	c.1885del4	p.Arg629SerfsX60	compound het	[112]
	c.2269C>T	p.Gln757X
	c.2059−1G>A	splicing defect	compound het	[112]
	c.3072delA	p.Val1026CysfsX18
	c.1397C>T	p.Pro466Leu	compound het	[112]
	c.1887del4	p.Glu630AlafsX59
	c.1390+2delT	p.Ala420_Ala463del	compound het	[112]	carrier frequency of 1:37 in Finnland
	c.806G>A	p.Trp269X
	c.1390+2delT	p.Ala420_Ala463del	compound het	[112]	carrier frequency of 1:37 in Finnland
	c.3599_3600delCG	p.Thr1200ArgfsX26
	c.2269C>T	p.Gln757X	homozygous	[112,118,119,186]
	c.1483+25del11	splicing defect	homozygous	[160,167]
RTS	c.1483+27del11	splicing defect	homozygous	[112,127,128]
	c.978_979delTCinsG	p.Ser326ArgfsX33	homozygous	[124]
	c.2476C>T	p.Arg826X	homozygous	[112,117]
	c.1132-2A>G	splicing defect	homozygous	[124]
	c.2464−1G>C	splicing defect	homozygous	[112,117]
	c.2428C>T	p.Gln810X	homozygous	[112,117]
	c.2719C>T	p.Gln907X	homozygous	[114]
	c.2789_2812del	p.His930_Leu937del	homozygous	[134]
	c.3072_3073delAG	p.Val1026AlafsX6	homozygous	[134]
	c.3236G>T	p.Ser1079Ile	homozygous	[139]	<1% in healthy controls
	c. 3054A>G	p.His831Argfs	homozygous	[139]	<1% in healthy controls
	c.1453dup	p.Gln485fs	homozygous	[133]
	c.2492−2493delAT	p.His831ArgfsX52	het	[112,117,119]
	c.1704G>A	splicing defect	het	[112,117]
	c.2207insC	p.Lys738GlnfsX71	het	[112,117]
	c.2552delC	p.Pro851GlnfsX97	het	[112,117,139]	<1% in healthy controls
	c.1343_1347delCCACC	p.Pro448ArgfsX18	het, possibly less severe	[118]
	c.3284_3287dupAGCG	frameshift	het	[119]
	c.2412_2420del	p.Ala805_Arg807del	het	[139]	ExAc: 0.00004628
	c.2492_2493del	p.His831Argfs	compound het	[125]
	c.1391-2A>C	splicing defect
	c.2752 G > T	p.Glu918X	compound het	[125]
	c.3061C > T	p.Arg1021Trp
	c.910C > T	p.Gln304X	compound het	[125]
	c.3062 G > A	p.Arg1021Gln
	c.160_161insGGGCC	p.Gln54ArgfsX30	compound het	[125]
	c.3501-3502delCG	missplicing
	c.1650del7	p.Ala551TyrfsX5	compound het	[112,120]
	c.2269C>T	p.Gln757X
	c.1391−1G>A	Missplicing	compound het	[112,117,119,126]
	c.1573delT	p.Cys525AlafsX33
	c.2547−2548delGT	p.Phe850ProfsX33	compound het	[112,117]
	c.1564C>T, c.2397G>A,c.3509C>T	p.Arg522Cys, p.Val799Met, p.Pro1170Leu
	c.1573delT	p.Cys525AlafsX33	compound het	[112,117]
	c.2269C>T	p.Gln757X
	c.1878+5G>A	splicing defect	compound het	[112,117]
	c.2476C>T	p.Arg826X
	c.3072_3073delAG	p.Val1026AlafsX6	compound het	[112,117]
	c.3276delG	p.Asp1093MetfsX57
	c.1718delA	p.Gln573GlyX9	compound het	[112,117]
	c.1878+32del24	splicing defect
	c.1568delG	p.Ser523ThrfsX35	compound het	[112,117,121]
	c.2269C>T	p.Gln757X
	c.1913T>C	p.Leu638Pro	compound het	[112]
	c.2419ins5	p.Arg807ProfsX38
	c.2059−1G>T	splicing defect	compound het	[112,120]
	c.2492−2493delAT	p.His831ArgfsX52
	c.1573delT	p.Cys525AlafsX33	compound het	[112,129]
	c.2059−1G>T	splicing defect
	c.1573delT	p.Cys525AlafsX33	compound het	[112,117]
	c.3270delG	p.Glu1090AspfsX60
	c.1573delT	p.Cys525AlafsX33	compound het	[112,117]
	c.3523C>T	p.Gln1175X
	c.1048_1049delAG	p.Arg350GlyfsX21	compound het	[112,117,135]
	c.2269C>T	p.Gln757X
	c.2269C>T	p.Gln757X	compound het	[112,117]
	c.3072_3073delAG	p.Val1026AlafsX6
	c.1573delT	p.Cys525AlafsX33	compound het	[112,118,122]
	c.3061C>T	p.Arg1021Trp
	c.118+27del25	splicing defect	compound het	[112,119,141]
	c.2886−2A>T	splicing defect
	c.1705−1G>A	splicing defect	compound het	[112,140]
	c.1913T>C	p.Leu638Pro
	c.1568delG	p.Ser523ThrfsX35	compound het	[112,121]
	c.2780T>G	p.Leu927Arg
	c.1573delT	p.Cys525AlafsX33	compound het	[112]
	c.84+6del16	splicing defect
	c.1573delT	p.Cys525AlafsX33	compound het	[112]
	c.2461C>T	p.Gln821X
	c.1391−1G>A	splicing defect	compound het	[112]
	c.2464−1G>C	splicing defect
	c.1483 + 27_1483 + 37del	splicing defect	compound het	[119]
	c.2636del	p.Pro879Leufs
	c.2269C>T	p.Gln757X	compound het	[119]
	c.2476C>T	p.Arg826X
	c.1573del	p.Cys525AlafsX33	compound het	[119]
	c.3502 + 44_3502 + 96del	splicing defect
	c.2161C>T	p.Arg721X	compound het	[119]
	c.2269C>T	p.Gln757X
	c.1573del	p.Cys525AlafsX33	compound het	[119]
	c.1878 + 32_1878 + 55del	p.Ile569_Lys626del; possible transcribed
	c.2269C>T	p.Gln757X	compound het	[119]
	c.2662C>T	p.Gln888X
	c.1015_1016insC	p.Leu339fs	compound het	[119]
	c.2269C>T	p.Gln757X
	c.2492_2493del	p.His831ArgfsX52	compound het	[119]
	c.3283_3284insGAGC	frameshift
	c.3276del	p.Asp1093MetfsX57	compound het	[119]
	c.2492_2493del	p.His831ArgfsX52
	c.1222C>T	p.Gln408X	compound het	[119]
	c.2555_2560del	frameshift
	c.2207_2208insC	p.Lys738GlnfsX71	compound het	[119]
	c.3061C>T	p.Arg1021Trp
	c.1048_1049delAG	Arg350fsX21	compound het	[130]
	c.1391-1G>A	splicing defect
	c.1724_1725delAC	p.His575fsX7	compound het	[131]
	c.691G>A	p.Gly231Ser
	c.2421dupT	p.Asp808X	compound het	[131]
	c.1770_1807del	p.Pro591fsX2
	c.161A>G	p.Gln54Arg	compound het	[134]	ExAC: 0.5%
	c.2569_2574dup	p.Cys857_thr858dup
	c.1697T>C	p.Leu566Pro	compound het	[134]
	c.3330dupA	p.Glu1111ArgfsX116
	c.2269C>T	p.Gln757X	compound het	[134]
	c.2547_2548delGT	p.Phe850ProfsX33
	c.212A>G	p.Glu71Gly	compound het	[134]
	c.3573C>G	p.Ser1191Arg
	c.1391‐1G>A	splicing defect	compound het	[134]
	c.2085delA	p.Lys695AsnfsX148
	c.1048_1049delAG	p.Arg350GlyfsX21; possibly transcribed	compound het	[112,134]
	c.2398C>T	p.Gln800X
	c.1573delT	p.Cys525AlafsX33	compound het	[94]
	c.1930_1935dup	p.Ala644Thr645dup
	c.1078C>T	p.Gln360X	compound het	[94]
	c.1222C>T	p.Gln408X
	c.558_564dupAGATCCT	p.Gly189ArgfsX	compound het	[94]
	c.3072_3073delAG	p.Val1026AlafsX6
	c.1919_1924delTCACAG,	p.L640_A642delinsP	compound het	[136]
	c.1704+1G>A	splicing defect
	c.2272C>T	p.Arg758X	compound het	[138]
	c.2492_2493delAT	p.His831ArgfsX52
	c.2767_2768delTT	p.Leu934fs	compound het	[137
	c.3061C>T	p.Arg1021Trp
	c.1048_1049del	p.Arg350GlyfsTer21; possibly transcribed	compound het	[139]	<1% in healthy controls
	c.1878+32_1878+55del	p.Ile569_Lys626del; possible transcribed			<1% in healthy controls
	c.1568G>C;1573delT	p.Ser523Thr;Cys525AlafsX33	compound het	[138]	<1% in healthy controls
	c.3021_3022del	p.Cys1008ProfsX24			<1% in healthy controls
	c.1573delT	p.Cys525AlafsX33	compound het	[118]
	c.1531 T > C	p. Cys511Arg
	c.1236G > A	p.Trp412X	compound het	[118]
	c.1573delT	p.Cys525AlafsX33
	c.2269C > T	p.Gln757X	compound het	[118]
	c.2545_2546delGT	p.Phe850ProfsX33
	c.1913 T > C	p.Leu638Pro	compound het	[118]
	c.2802G > A	p.Trp934X
	c.2590C > T	p.Gln864X	compound het	[118]
	c.1391‐1G > A	splicing defect
	c.1568G>C;1573delT	p.Ser523Thr;Cys525AlafsX33	compound het	[132,134]	ExAC: 0.03%
	c. 2269C>T	p. Gln757X

## Sheet: other
Table S1. Complete list of mutations in DNA replication genes, corresponding protein change, and relevant Saccharomyces cerevisiae or Xenopus Laveis residues. This table contains all mutations described in case reports and patient studies of the relevant disease and gene. Additioinally, frequency of alleles are noted if reported in the original case study. ExAC: Exome Aggregation Consortium; geno…
protein	coding sequence change	protein change	inheritance	homologous amino acid	syndrome	reference	allele frequency in healthy population
MCM2	c.130C>T	p.Arg44Cys	heterozygous		hearing loss	[142]	not found in dbSNP database or database of chinese population
POLA1	c.236T>G	p.Ile79Ser	X-linked		Van Esch-O'Driscoll syndrome	[91]	dbSNP, 1000G, ExAC, gnomAD: not reported
	c.4142C>T	p.Pro1381Leu	X-linked		Van Esch-O'Driscoll syndrome	[91]	dbSNP, 1000G, ExAC, gnomAD: not reported
	c.507+1G>A	p.Lys149_Glu169del,Thr170_Ser1462delins15X; splicing defect	X-linked		Van Esch-O'Driscoll syndrome	[91]	dbSNP, 1000G, ExAC, gnomAD: not reported
	c.445_507del	p.Lys149_Glu169del	X-linked		Van Esch-O'Driscoll syndrome	[91]	dbSNP, 1000G, ExAC, gnomAD: not reported
	c.328G>A	p.Gly110Arg; splicing defect	X-linked		Van Esch-O'Driscoll syndrome	[91]	dbSNP, 1000G, ExAC, gnomAD: not reported
	c.1375–354A>G	splicing defect	X-linked		XLPDR	[86]	1000G, HapMAP: <1%
PRIM1	c.638+36C>G	p.Lys214SerfsX21; splicing defect	homozygous			[93]	gnomAD, dbSMP151: <.5%
	c.103+1G>T	mis-splicing resulting in p.Val35_Ile36insAspGlyVal	compound heterozygous			[93]	gnomAD, dbSMP151: <.5%
	c.901T>C	p.Cys301Arg				[93]	gnomAD, dbSMP151: <.5%
PolD1	c.1812_1814delCTC	p.Ser605del	heterozygous		MDP	[100-103,105, 106,180]	1000G, gnomAD, dbSNP, Japanese genome variant: not reported
	c.3209T>A	p.Ile1070Asn	heterozygous		MDP	[106]	dbSNP137, 1000G: <0.01
	c.1519C>T	pArg507Cys	heterozygous		MDP	[104,105]	1000G, dbSNP: not reported
	c.3199G>A	p.Glu1067Lys	heterozygous		MDP	[107]
	c.3175C>G	p.Gln1059Glu	homozygous		immunodeficiency	[109]	1000G, gnomAD, ExAC, dbSP: not reported
	c.3178C>T	p.Arg1060Cys	homozygous		immunodeficiency	[110]	1000G, gnomAD, 1000G: not reported
	not reported	p.Gln684His, p.Ser939Trp	compound heterozygous		immunodeficiency	[108]	p.Gln684His ExAc: <0.001% no homozygotes; p.Ser939Trp ExAc, 1000G: not reported
	not reported	p.Arg1074Trp			immunodeficiency		ExAc: <0.001% no homozygotes
POLD2	not reported	p.Asp293Asn	homozygous		immunodeficiency	[108]	ExAc, 1000G: not reported
POLE1	c.4444+3A>G	splicing defect	homozygous		FILS	[94,96]	dbSNP129, 1000G, private database: not reported
	c.100C>T	p.Arg34Cys	homozygous	S. cerevisiae p.Gln36	FILS	[95]
	c.2091dupC	p.Phe699ValfsX11	compound heterozygous	S. cerevisiae p.Phe715	IMAGe	[97]	gnomAD European (non-Finnish): not reported
	c.1686+32C>G	p.Asn563ValfsX16 and splicing defect		S. cerevisiae p.Asp577			gnomAD European (non-Finnish): 0.000071
	c.62+1G>A	splicing defect	compound heterozygous		IMAGe	[97]	gnomAD European (non-Finnish): not reported
	c.1686+32C>G	p.Asn563ValfsX16 and splicing defect		S. cerevisiae p.Asp577			gnomAD European (non-Finnish): 0.000071
	c.5940G>A	p.Trp1980X	compound heterozygous	S. cerevisiae p.Trp1939	IMAGe	[97]	gnomAD European (non-Finnish): 0.000016
	c.1686+32C>G	p.Asn563ValfsX16 and splicing defect		S. cerevisiae p.Asp577			gnomAD European (non-Finnish): 0.000071
	c.4728+1G>T	splicing defect	compound heterozygous		IMAGe	[97]	gnomAD European (non-Finnish): not reported
	c.1686+32C>G	p.Asn563ValfsX16 and splicing defect		S. cerevisiae p.Asp577			gnomAD European (non-Finnish): 0.000071
	c.3264_3275+13del	splicing defect	compound heterozygous		IMAGe	[97]	gnomAD European (non-Finnish): 0.000016
	c.1686+32C>G	p.Asn563ValfsX16 and splicing defect		S. cerevisiae p.Asp577			gnomAD European (non-Finnish): 0.000071
	c.1A>T	p.?	compound heterozygous		IMAGe	[97]	gnomAD European (non-Finnish): 0.000081
	c.1686+32C>G	p.Asn563ValfsX16 and splicing defect		S. cerevisiae p.Asp577			gnomAD European (non-Finnish): 0.000071
	c.3019G>C	p.Ala1007Pro	compound heterozygous	S. cerevisiae p.Ala1020	IMAGe	[97]	gnomAD European (non-Finnish): 0.000009
	c.1686+32C>G	p.Asn563ValfsX16 and splicing defect		S. cerevisiae p.Asp577			gnomAD European (non-Finnish): 0.000071
	c.5265delG	Ile1756SerfsX5	compound heterozygous	S. cerevisiae p.Asn1761	IMAGe	[97]	gnomAD European (non-Finnish): not reported
	c.1686+32C>G	p.Asn563ValfsX16 and splicing defect		S. cerevisiae p.Asp577			gnomAD European (non-Finnish): 0.000071
	c.2049C>G	p.Tyr683X	compound heterozygous	S. cerevisiae p.Tyr637	IMAGe	[97]	gnomAD European (non-Finnish): 0.000028
	c.1686+32C>G	p.Asn563ValfsX16 and splicing defect		S. cerevisiae p.Asp577			gnomAD European (non-Finnish): 0.000071
	c.6518_6519delCT	p.Ser2173PhefsX130	compound heterozygous	S. cerevisiae p.Ala2123	IMAGe	[97]	gnomAD European (non-Finnish): 0.000089
	c.1686+32C>G	p.Asn563ValfsX16 and splicing defect		S. cerevisiae p.Asp577			gnomAD European (non-Finnish): 0.000071
	c.801+2T>C	splicing defect	compound heterozygous		IMAGe	[97]	gnomAD European (non-Finnish): not reported
	c.1686+32C>G	p.Asn563ValfsX16 and splicing defect		S. cerevisiae p.Asp577			gnomAD European (non-Finnish): 0.000071
POLE2	c.1074-1G>T	p.Ser359del and splicing defect	homozygous	S. cerevisiae p.T479	immunodeficiency	[98]	dbSNP, 1000G: not reported
PCNA	c.683G>T	p.Ser228Ile	homozygous			[111]
