# Supplementary material for: Congenital Diseases of DNA Replication: Clinical Phenotypes and Molecular Mechanisms
Source: Int J Mol Sci. 2021 Jan 18;22(2):911. doi: 10.3390/ijms22020911 (PMC7831139; doi:10.3390/ijms22020911)
Supplement: Supplementary file 1 [file ijms-22-00911-s001.zip › Updated Supplementary Tables 011721/Supplementary Table S2 1-17.xlsx]

## Sheet: Supplementary Table 2.
Condition	Table S2: Extended table of phenotypes for DNA replication associated diseases. Inviduals with confirmed genetic diagnoses are compiled for each disease and gene. For each symptom the first number indicates affected individuals and the second number indicates the number of individuals that were evaluated for the symptom. A blank space indicates that this symptom has not been reported in a conditi…
	Meier-Gorlin Syndrome									NKD			FILS	image		MDP	immunodeficiency		ATLD2	Baller-Gerold syndrome	RAPADILINO syndrome	Rothmund-Thompson syndrome	X-linked PDR	Van Esh-O'Driscoll syndrome
Gene(s) affected	ORC1	ORC4	ORC6	CDT1	CDC6	MCM5	CDC45	GMNN	DONSON	MCM4	GINS1	MCM10	POLE1	POLE1	POLE2	POLD1	POLD1	POLD2	PCNA	RECQL4	RECQL4	RECQL4	POLA1	POLA1	PRIM1	MCM2
MIM ID	224690	613800	613803	613804	613805	617564	617063	616835		609981	617827		615139	618336		615381			615919	218600	266280	268400	301220	301030		616968
inheritance	AR	AR	AR	AR	AR	AR	AR	AD	AR	AR	AR	AR	AR	AR	AR	AD	AR	AR	AR	AR	AR	AR	XLR	XLR	AR	AD
reported cases	11	7	10	10	1	1	16	3	9	15 (consanguiness kindred)	5	1	16 (14 consanguiness kindred)	15	1	21	5	1	4	13	22	97	21	9	5	9 (single extended family)
male/female	4/7	1/6	7/3	3/7	1/0	1/0	7/9	1/2	6/3	9/6		1/0	9/7	7/8	1/0	8/13	2/3	1/0	1/3	5/6 1 unknown	8/14	59/42	20/0	9/0	3/2	(3/6)
Growth
IUGR	10/10	7/7	9/9	9/10	1/1	1/1	present	2/3	8/8	13/15	5/5		1/16	15/15		0/19				2/2	4/5	17/37		5/6	5/5
short stature	11/11	6/7	6/7	8/10	1/1	1/1	11/14	3/3	9/9	12/15	4/5		14/16	12/12	1/1	13/21	2/5	1/1	4/4	6/6	20/21	54/68		9/9	5/5
Other																							8/14 failure to thrive
facial dysmorphism
face and skull shape
microcephaly	9/9	2/5	1/6	2/9	0/1		present		8/9	5/6			3/15	9/10			1/5		1/4			2/2		9/9	5/5
craniosynostosis	1/10						15/16													11/11	0/22	3/29			1/5
retrognathia	5/7	5/5	9/9	7/9	1/1			3/3												1/5		1/1		2/9
micrognathia	6/8	5/5	8/9	7/9	1/1	1/1		3/3	4/9					15/15		18/20				1/5	5/5	4/4			1/5
malar hypoplasia													14/16									1/1
high/prominent forehead								3/3	1/4	6/6			15/16									2/4			3/5
additional features													1/16 low anterior and posterior hairline	15/15wide neck	flat supraorbital ridges, low anterior hairline	17/19 pinched face				2/5 midface retraction with saddle nose	5/5 long face	3/3 frontal bossing, 1/3 large neck, 1/3 triangular face, 1/3 round face	14/14 frontally upswept hair and flared eyebrows	1/9 long face	2/5 frontal bossing, 1/5 scaphocephaly, 3/5 late closing fontanelle
mouth
microstomia	5/7	5/5	3/7	4/9	1/1	1/1	1/16		3/5				2/16							2/6
full lips	7/8	2/5	5/7	6/9	1/1	1/1		3/3	4/5
thin upper lip										6/6	5/5											3/4
downturned corners of mouth															1/1									1/9
high arched palate							5/16		1/4											2/4	9/12	8/9
cleft palate							2/16	1/3	1/4
additional features										6/6 cupid bow shaped lips						1/1 thin lips				1/6 thin vermillion border, 2/6 long upper lip				1/9 large mouth, 1/9 bifid uvula	2/5 prominent lips
eye position shape
shallow orbits																								1/9
down slanting palpebral fissures	1/3	0/3	5/6	2/4	1/1			1/3					2/16
up slanting palpebral fissures																						2/5		3/9
additional features							16/16 thin eyebrows, 1/16 narrow palpebral fissures				5/5 blepharophimosis		1/16 epicanthal folds			1 prominent eyes					5/5 narrow palpebral fissures 5/5 hypertelorism	1/3 ptosis, 3/3 narrow palpebral fissue, 4/4 hypertelorism, 3/3 epicanthus, 3/3 small eyes, 1/3 enophthalmia		1/9 short palpebral fissures	5/5 blepharophimosis 5/5 small eyes
ear
microtia	10/11	7/7	7/7	10/10	1/1	1/1	13/16	3/3	7/8					15/15								3/6		1/9	5/5
low set ears	5/7	1/5	3/7	7/9	1/1	1/1	2/16		3/5					15/15								2/4			5/5
posteriorly rotated ears	0/3	1/5	3/5	2/3	1/1			2/3			5/5			15/15						2/2		1/4
additional features													2/16external ear abnormalities								5/5 rounded earlobes
nose
high nasal bridge	2/4	3/3	3/5	1/4	1/1
flat nasal bridge											5/5											3/3		1/9	1/5
convex nasal profile	2/3	0/2	4/4	0/4	1/1
narrow nose	1/2	5/5	0/4	2/4	0/1
long thin nose													1/16	15/15							5/5
additional features								1/3 upturned nose			5/5 prominent round tip of nose		1/16 long philtrum 1/16 long columella		1/1 short philtrum	17/19 beaked nose						1 small nose,3/4 smooth philtrum, 2/2 pointed nose, 1/3 large philtrum, 1/3 columella extending below the alae nasi, 3/6 thin nose, 4/13 saddle nose		1/9 small nose	1/5 smooth philtrum, 1/5 depressed nasal tip
skin, hair, nail, teeth eyes
livedo													14/16	1/14 (intermittent)									3/14
tight skin with telangiectasia																3/3
cutaneous telangiectasia																11/20			4/4
ocular telangiectasia																			3/4
hyperpigmentation										5/8													14/14 diffuse
café au lait patches														5/15						0/3	4/7	6/23
eczema														3/15											1/5
poikiloderma													2/16							4/4	0/21	76/79
photosensitivity																			4/4	1/2		20/39
alopecia, loss of eyebrows and/or loss of eyelashes																1/1				2/3	0/21	40/65
abnormal nails													1/16 hyperconvex and deep set									7/28
abnormal teeth													1/16 small dysplastic				1/4					9/22 (small or late erruption)	1/14		1/5 (small teeth)
dental overcrowding														15/15		16/21
cataract																				0/1	0/13				1/5
strabismus							2/16 bilateral	1/3
																acanthosis nigrans	1/4 multiple acquired nevi in the groin					9/13 palmoplantar hyperkeratosis	9/14 hypohidrosis; 7/14 corneal inflammation/scarring		1/5 sparse hair
skeletal
skeletal abnormalities													5/16	12/12						11/13	common	present		2/9	5/5
joint laxity	4/6	2/7	0/7	3/7	0/1		2/16						1/16
joint contractures																9/19						3/3	0/14
joint dislocations																				3/4	10/21	4/7
osteopenia or osteoporosis														5/15		8/18				1/1	0/7	13/31
delayed bone age	3/4	4/7	4/5	2/5	1/1			2/3
clinodactyly							1/16						1/16	1/15								3/6		1/9 5th finger
syndactyly							3/16															1/1
brachydactyly													1/16	1/15								1/6
oligodactyly																				1/5
digital clubbing							2/16
radial or thumb a/hypoplasia																				11/13	14/14	24/48
vertebral anomaly	0/7	1/7																				2/14
kyphosis/scoliosis														3/15		4/12								1/9 secondary scoliosis
abnormalities of long bones																						6/12
developmental dysplasia of the hip														5/15											1/5
a/hypoplastic patella	7/8	7/7	7/8	10/10	1/1	x	8/12	3/3	4/4					2/15						2/7	17/21	10/15
pes planus							1/16									1/1
													1/16 short arms and legs									1/1 toe abnormality, 3/4 small hands, 1 bilateral curved ulnae, 1 tibiotalar joint degerative changes, 1 radial-ulnar synostosis	3/4 toe anomaly, 3/14 digital clubbing	1/9 brachymesophalangy	5/5 tapering finger, 5/5 small hands and feet, 1/5 11 pairs of ribs
Endocrine and genitourinary
adrenal insufficiency										14/15				12/15
hypogonadism																10/19						3/10		5/6 hypogonadotropic hypogonadism
hypothyroidism																1/8				0/1					3/4
hypopituitarism														2/15
growth hormone def																				0/1					1/4
diabetes mellitus															1/1 at 5 months	7/20								1/9 non-insulin dependent
absent/sparse axillary hair	3/3	1/1	1/2	1/1	1/1
absent/sparse pubic hair	0/1	0/1	1/2	0/1	0/1
hypoplastic breasts	2/2	4/4	1/1	3/3	0/0		2/9									4/11
clitoromegaly	0/6	2/6	0/2	0/7	0/0		2/9
hypoplastic labia minora/majora	0/6	3/6	1/2	1/7	0/0			1/1
premature ovarian failure
hypospadias	0/4	0/1	1/5	0/3	0/1		2/7	0/1						5/7								1/1
cryptorchidism	2/4	0/1	4/5	2/3	1/1	1/1	1/7	1/1						7/7		2/8						1/1			2/3
micropenis	1/4	0/1	1/7	0/3	1/1		1/7
additional features																2/12 PCOS				1/1 over development of the pancreas		1 insulin resistance	5/14 urethral strictures	2/6 small testes
Behavior and neuro
intellectual disability	1/8	0/7	0/7	0/8	0/1			2/2	0/1	5/6 mild						0/17	1/5	1/1		1/3	2/13	3/25		8/9 mild to severe	5/5
developmental delay	x	x	x	x			mild 2/13; severe 2/13 un specified		3/4	5/6 mild unspecified			2/16 1 unspecified				1/5 global	1/1	mild - severe 4/4	2/3		5/21	2/14	9/9 mild to severe	5/5 severe
motor DD	1/8	1/7	3/7	1/9	0/1			2/3	2/2				1/15							1/3 severe		2/21		9/9	5/5 more affected
speech DD	2/8	1/7	2/7	0/9	0/1			2/3	1/2									1/1	4/4	1/3 voice production problems		3/21		9/9	5/5 less affected
hypotonia									1/4				1/16											5/7
seizure														2/15										1/9
ataxia																			4/4
neurodegeneration (muscle weakness difficulties speech and wallowing)																			4/4
cerebellar atrophy																			1/1					2/7
high pitched voice																12/19					5/5
hearing loss							3/16 (sensorineural and conductive)		2/4 (conductive hearing loss)							15/21	4/5		4/4	1/1	1/7	2/6	2/14			9/9 sensorineural
photophobia																			4/4
Immune system
recurrent infection										recurrent infections	5/5	1/1	14/16	11/15		1/18	5/5	1/1			1 reported		13/14	1/9	5/5
T cells									1/1	1/4 low	2/5 low	1/1 low	6/10 low	5/7 low CD8+	low		5/5 low	1/1 low			1/1 low	1 reported			4/5 lymphopenia
B cells									1/1		1/5 low	1/1 slightly low	4/12 low	3/7 low	absent		4/5 low	1/1 low			1/1 low	2 low reported			4/5 lymphopenia
low IgG	0/11										(low-normal) 5/5	1/1	2/14	1/6	agammaglobulinemia		4/5	1/1			1/1				4/5
low IgM	0/1										5/5	1/1	14/14	4/6	agammaglobulinemia		3/5	1/1				1 agammaglobulinemia			2/5
low IgA	0/1										(5/5 high)		4/13	1/6 (2/6 high-normal)	agammaglobulinemia		5/5	1/1				1 agammaglobulinemia			4/5
NK cells										13/13 severely low	5/5 severely low	severely low	2/12 low	3/6 low 1/6 high	low		4/5 low	1/1 low			1/1 low	1 low reported, 1 agammaglobulinemia	5/5 low intermittently meet criteria for NKD		4/5 lymphopenia
stage 4% (normal ~10%)											range 0-30%	50%			30%							1 reported	elevated
neutrophils											low 3/5			7/7 normal			0/4 low
lymphadenopathy											low 4/5
	1/1 nomal leukocytes								1/1 received IVIG despite normal functioning B cells																5/5 thrombocytopenia
Gastrointestinal
anorectal malformation							8/16													5/7	1/5	1/1
feeding difficulties in infancy	6/8	7/7	5/7	7/9	1/1		1/16	3/3					2/16	7/15						2/3	15/21	10/21		2/9	5/5
diarrhea																				1/3	19/21	19/41	9/14
other																						2/10 vomiting, 1/8 GERD, 1/8 constipation, 1 esophageal or pyloric stenosis		1/9 esophageal atresia with tracheoesophageal fistula
Cardiovascular & Respiratory
cardiac anomalies	0/9	1/7	0/5	1/8	0/1	0/1	7/16							1/14						0/3		0/4	1/14 hypertrophic cardiomyopathy	2/6 (varied types, ASD, VSD, pulmonary stenosis, pulmonary atresia	4/5 (varied types, ASD, PFO, PDA, hypertrophic myocardium, pulmonary hypertension)
respiratory problems during infancy	2/4	2/5	4/7	2/6	1/1																				5/5
pulmonary emphysema	3/5	1/7	0/5	7/10	1/1			1/3
airway malacia	4/4	4/7	4/5	6/7	0/1			1/3
Other systems
premature aging																			1/2
lipodystrophy																21/21									5/5 (absent subcutaneous fat)
total cholesterol
abnormal LFTs																5/7									4/5
triglycerides												slight elevation				11/17 hypertriglyceridemia
cancer predisposition														maybe 1 patient w/ T cell lymphoma, 1 patient w/ Hodgkin's lymphoma					1/1	yes (1/1 NK/T lymphoma)	yes (2/18 osteosarcoma, 4/18 lymphoma)	25/60
Renal Anomalies	1/10	0/7	0/7	2/10	0/1	1/1 ( hypoplasia of L kidney)		0/2													1/5 (hydronephrosis)	1/4 (malpositioned kidney)			1/5 small kidneys
other symptoms	disproportionate stature, bifid uvula, dislocated joints, large thyroid	asymmetric limbs	3 patients were terminated pregnancies, contractures, disproportionate stature, dislocations	dislocated joints, contractures, disproportionate stature	osteochondroma	ptosis	2 patients are terminated pregnancies, urethral stricture, R choanal atresia, vesicoureteral reflux, scoliosis, vertebral anomalies, bilateral radial head dislocation, pulmonary hypoplasia, bowed legs, myopia, Chiari I malformation, pre-axial polydactyly of both hands, meconium peritonitis, multiple nodules of ectopic thymic tissue, proptosis, duodenal stenosis	trichiasis nanophthalmos, increased lumbar lordosis, urethral stenosis, dysplasia, bilateral congenital hip subluxation	bifid uvula, hypopigmentation, contractures of joints (clubfeet), avascular necrosis of the R hip, hemoptysis and deceased, optic nerve hypoplasia mild left, bilateral inguinal hernia, bilateral incomplete palmar crease	low growth hormone, hypoglycemia; diagnosed with mosaic FA	eczema, osteosarcoma, protein loosing enteropathy, hypothyroidism, ichthyosis, psoriatic scalp lesion, osteopenia autoimmune hemolytic anemia premature aging glaucoma,	elevated ferritin low fibrinogen; possible HLH, in addition to this patient there is report of 3 pregnancies in a different family that did not come to term due to fetal hydrops (on post mortem there was underdeveloped lymphoid tissue and restrictive cardiomyopathy)		midline accessory incisor, IgM paraproteinemia, bilat coxa valga, 11 ribs, 6 lumbar vertebrae, hypercalcemia in infancy, nodular sclerosis,	hemophagocytic lymphohistiocytosis refractory to treatment	3/13 hepatomegaly		attention deficit and hyperactivity disorder	absent pubertal growth spurt (2/4), diaphragmatic hernia, UV-induced conjunctivitis, contractures	five patients terminated pregnancies, two newborns died shortly after birth	hemangiomas	1 aged appearing hands with difficulty opening fingers, 1 spleen in upper pole of left kidney in a circumferential position, 1 premature greying, 1 polo annulati, 1 heat intolerance, 1 hypohydrosis, 1 calcinosis cutis and osteoma cutis, 1 hoarse voice, 1 lymphedema on dorsal part of hands and feet, 1 absent thymic shadow, eyelid coloboma	14/14 sterile multiorgan inflammation; pigmentation following Blashko line in female carriers	1/9 thickening of pituitary stalk, 1/ spasticity, 1/9 vocal cord palsy, 1/9 autistic behavior with stereotypical hand movements, 1/9 impulsive behavior, 1/9 difficult behavior associated with frustration, 1/9 shyness with weak eye contact. 2/9 short attention span, 1/9 ADHD, 1/9 intermittent esotropia, 1/9 astigmatism, 2/9 sacral dimple	3/4 evidence of chronic liver inflammation at postmortem, 1/5 thymic atrophy, 1/5 accessory spleen
References	[67,68,72,73,74]	[67,68,72]	[67,72,75]	[67,68,72,76]	[72,76]	[70]	[69,77]	[71]	[76,78]	[79-82]	[83]	[84,85]	[94-96]	[97]	[98]	[99-107]	[108-110]	[108]	[111]	[112,113,114–116]	[112,117,118,119]	[112,114, 117-141,200-202]	[86-90]	[91,92]	[93]	[142]
